# Supplementary material for: Theoretical Characterization of New Frustrated Lewis Pairs for Responsive Materials
Source: Polymers (Basel). 2021 May 14;13(10):1573. doi: 10.3390/polym13101573 (PMC8155995; doi:10.3390/polym13101573)
Supplement: Supplementary file 1 [file polymers-13-01573-s001.zip]

Archive with 1 entries (1 files):
- polymers-1219144-supplementary.pdf
